# Supplementary material for: Relative Survival Following TEER for Significant Mitral Regurgitation: A Contemporary Cohort Analysis
Source: J Clin Med. 2025 Nov 4;14(21):7825. doi: 10.3390/jcm14217825 (PMC12608293; doi:10.3390/jcm14217825)
Supplement: Supplementary file 1 [file jcm-14-07825-s001.zip]

Archive with 1 entries (1 files):
- jcm-3901289-supplementary.pdf
